# Supplementary material for: Effects of spatial confinement on migratory properties of Dictyostelium discoideum cells
Source: Commun Integr Biol. 2021 Jan 28;14(1):5–14. doi: 10.1080/19420889.2021.1872917 (PMC7849737; doi:10.1080/19420889.2021.1872917)
Supplement: Supplemental Material [file KCIB_A_1872917_SM8420.zip]

Archive with 5 entries (4 files):
- supplementary/
- supplementary/Movie S1.avi
- supplementary/Movie S2.avi
- supplementary/Movie S3.avi
- supplementary/Movie S4.avi
